# Supplementary material for: Cracking the Code: Computational Image Analysis Tools for Histopathological and Morphometric Insights
Source: J Imaging. 2026 Apr 17;12(4):173. doi: 10.3390/jimaging12040173 (PMC13118002; doi:10.3390/jimaging12040173)
Supplement: Supplementary file 1 [file jimaging-12-00173-s001.zip]

Archive with 1 entries (1 files):
- jimaging-3822635-supplementary.pdf
